# Supplementary material for: Conformational Distributions of Phenyl β-D-Glucopyranoside and Gastrodin in Solution by Vibrational Optical Activity and Theoretical Calculations
Source: Molecules. 2023 May 10;28(10):4013. doi: 10.3390/molecules28104013 (PMC10222027; doi:10.3390/molecules28104013)
Supplement: Supplementary file 1 [file molecules-28-04013-s001.zip]

Archive with 1 entries (1 files):
- molecules-2382831-supplementary.pdf
